# Supplementary material for: Impaired extinction of cocaine seeking in HIV-infected mice is accompanied by peripheral and central immune dysregulation
Source: Commun Biol. 2024 Mar 30;7:387. doi: 10.1038/s42003-024-06079-8 (PMC10980811; doi:10.1038/s42003-024-06079-8)
Supplement: Supplementary file 4 — Supplementary Data 1 [file 42003_2024_6079_MOESM4_ESM.xlsx]

## Sheet: Figure 1
Figure 1B - Engrafment Data							Figure 1C - Viral Load				Figure 1D - Time Course of Viral Load									Figure 1E - Male weights																											Figure 1F - Female weight data
																				Weight in grams																											Weight in grams
		% of parent cells in peripheral blood																					Days
Sex	Status	Drug	CD19	CD3	CD14		Sex	Status	copies/100µl		Sex	Status	Pre-innoculation	week 1	week 2/3	week 4/5	week 6/7	End		Sex	Status	Drug	0	2	4	6	8	12	14	18	20	22	24	26	29	32	34	36	39	42	44	47	48	50	55		Sex	Status	Drug
	Sham	Saline	61	32	8.64			Sham	9			HIV	2	0	2212	280	162	687		Male	Sham	Saline	25	26.4	26	25.6	25	24.9	24.7	25.6	26.3	24.3	25.4	24.5	25.6	26.4	24.8	25.2	25.5	24.5	25.2	25.1	25	23.9	24.5		Female	Sham	Saline
	Sham	Saline	66.2	29.8	6.76			Sham	9			HIV	10	0	478	186	26	5		Male	Sham	Saline	26.1	26.6	26.4	25.7	26.1	27	26.7	26.1	26.2	26.5	25.4	26.9	26.6	27	27.1	26.8	26.1	26.8	26.7	25.8	26.6	25.6	27.2		Female	Sham	Saline
	Sham	Saline	94.5	3.42	1.24			Sham	0.5			HIV	28	11	25	0	696	6143		Male	Sham	Saline	24.6	24.6	24.7	24.5	24.7	23.3	23.4	23.1	24.5	24.8	24.4	21.8	25.2	24.7	25	25.1	25.1	25	24.4	23.9	23.9	23.9	23.9		Female	Sham	Saline
	Sham	Saline	78.9	19.8	1.17			Sham	4			HIV	15	23	96	67	2780	2968		Male	Sham	Saline	19	18.8	18.8	18.4	18.6	17.6	17.5	17	18.4	18.9	18.8	18.8	18.5	17.9	17.3	17.2	17.1	18	23.4	17.3	18.5	18.7	16.9		Female	Sham	Saline
	Sham	Saline	82.7	14.4	1.52			Sham	3			HIV	0	15	877	0	498	1384		Male	Sham	Cocaine	25.3	25	25.3	25.2	25.7	27	26.3	26.9	26.4	26.2	25.7	25.9	26	26.7	26.3	25.8	26.5	26.3	26	25.4	25.3	25	26.2		Female	Sham	Saline
	Sham	Saline	51.5	44.6	2.51			Sham	4			HIV		1484	7976	0	896	3359		Male	Sham	Cocaine	27.4	27.6	26.9	27.3	27.6	27.4	26.5	26	26.8	27.1	26.6	26.7	26.9	26.2	26.1	25.9	25.6	25.4	25.3	26.3	25.1	25.3	24.7		Female	Sham	Saline
	Sham	Saline	70.7	25.3	2.1			Sham	4			HIV	8	685	263	10	626	5110		Male	Sham	Cocaine	25.3	25.5	25	25.3	26	25.4	25.3	25	25.1	25.2	24.8	24.1	25.1	24.6	25.6	25.4	24.5	24.7	25.1	25.5	24.2	24.1	24.6		Female	Sham	Cocaine
	Sham	Saline	50.2	41.8	2.7			Sham	14			HIV	1	624	17901	2830	521	2492		Male	Sham	Cocaine	21.9	21.3	21.4	21.2	22.3	21.6	21.4	21	21.1	22	21.6	21.3	21.8	21.4	21.1	21.9	21.5	22.2	21.5	21.8	21.5	21.8	20.1		Female	Sham	Cocaine
	Sham	Saline	57.8	36.4	4.21			Sham	2			HIV	3	151	6091	12	211	213		Male	Sham	Cocaine	21.9	21.7	22.1	21.9	22.1	21.7	21.3	21.5	22	22.5	22.2	19.6	21.8	22.1	22.8	22.6	22.1	21.6	21.6	21.9	22.2	22.3	22.2		Female	Sham	Cocaine
	Sham	Saline	79.4	16.5	3.21			Sham	6			HIV	7	16	6948	0	393	2408		Male	Sham	Cocaine	22.7	23.4	25.2	24.9	25.3	25	24.8	23.2	24.1	24.3	24.4	24.7	24.7	25	25.3	25.3	24.3	23.9	18.3	23.3	23.5	22	22.5		Female	Sham	Cocaine
	Sham	Saline	76.1	19.2	4.28			Sham	22			HIV	5	1264	1023	2108	283	852		Male	HIV	Saline	28.1	27.5	27.9	27.6	28	27.9	28.1	27	27.4	27.3	27.6	26.2	24.8	24.8	24.9	24.3	23.7	24.4	25.7	26	26.5	26.5	26.5		Female	Sham	Cocaine
	Sham	Cocaine	58.4	38.2	5.65			Sham	6			HIV	3		424	0	88	3056		Male	HIV	Saline	23.8	24.2	25.2	25.4	24.5	24.6	25.2	22.7	24.4	25	25.6	24.7	25.9	25.2	25.5	24.5	24.8	24.6	24.2	24.3	24.8	23.9	24.1		Female	Sham	Cocaine
	Sham	Cocaine	97.3	1.24	1.43			Sham	10			HIV	0		144	81	628	5292		Male	HIV	Saline	20.6	21.7	21.9	21.9	22	21.8	21.9	21	21.4	22	22	22	22	21.5	22.4	22.3	21.8	22	21.7	21.6	22.3	21.3	21.4		Female	Sham	Cocaine
	Sham	Cocaine	83	15.6	0.6			HIV	557.167			HIV	3		2081	86	14669	2065		Male	HIV	Saline	21.3	21.8	22.7	23.5	23.5	23.6	24.1	21.2	23.4	23.4	24.3	24.5	24.5	23.7	24.3	23.1	23.4	24.4	24.3	25.2	24.5	24	23.7		Female	Sham	Cocaine
	Sham	Cocaine	75.1	20.4	1.39			HIV	117.5			HIV					49	20		Male	HIV	Cocaine	27.5	27.4	28.7	28.8	28.1	28.2	29.4	28.5	28.8	18.4	29	28	27.7	27	27.8	29	27.2	27.9	27.9	27.7	27.6	27.2	26.2		Female	HIV	Saline
	Sham	Cocaine	74.7	22.1	2.92			HIV	1150.5			HIV					46	20		Male	HIV	Cocaine	27.8	28.1	28.4	28	28.3	28.4	29.1	28.6	28.5	28.9	29.2	28.7	28.7	27.9	26.1	26	26.6	26	27	27.3	27.4	27.3	27.4		Female	HIV	Saline
	Sham	Cocaine	95	2.98	1.55			HIV	991.5			HIV						1038		Male	HIV	Cocaine	22.9	23.2	23.2	22.7	22.8	22.2	22.7	21.8	23	23.7	23.4	23.1	23.5	23.2	23.1	23.8	23.2	22.8	22.1	22.8	22.7	22.4	22		Female	HIV	Saline
	Sham	Cocaine	67.1	30.2	3.98			HIV	462.333			HIV						463		Male	HIV	Cocaine	21.5	23.1	22.5	23.2	23.1	22.7	23.2	22.3	23.2	23.7	23.5	23.1	23.3	23.1	23.4	23.3	22.1	23	22.6	22.3	20.4	22.6	21.1		Female	HIV	Saline
	Sham	Cocaine	38.8	56.8	4.19			HIV	2743			HIV						96		Male	HIV	Cocaine	23.8	24.1	22.8	23.1	23.3	23.1	23.1	20.3	22.4	22.1	22.3	22.9	23.3	20.7	22.9	23.6	22	22.2	19.5	21	21	21.9	22.4		Female	HIV	Saline
	Sham	Cocaine	70.2	21.7	5.9			HIV	1117			HIV						63.6		Male	HIV	Cocaine	22.4	22.2	22.5	22.1	22.2	22.1	21.2	19.3	21.1	20.5	21.2	21.4	19.5	18.2	20.1	20.5	19.2	20.1	19.3	19.7	18.6	18.4	19		Female	HIV	Saline
	Sham	Cocaine	47.4	46.7	4.25			HIV	4061.5			HIV						136		Male	HIV	Cocaine	23.1	23.6	23.7	23.7	23.4	22.8	22.9	22.1	22.1	22.5	22.2	21.7	20.6	20.6	20.4	20.5	20.2	20.7	20.1	21.4	21.8	22	20.4		Female	HIV	Saline
	Sham	Cocaine	87.1	7.91	1.56			HIV	1113.5			HIV						56		Male	HIV	Cocaine	18.7	19.2	19.2	18.9	17.8	17.3	17	16.3	17.6	17.1	19.1	19.4	18.9	20.3	19.3	19.3	18.9	20.1	19.2	19.4	18.8	20.9	18.6		Female	HIV	Saline
	Sham	Cocaine	69.8	23.5	2.26			HIV	1628.67			HIV						70		Male	HIV	Cocaine	20.7	21.1	20.6	21.1	20.7	19.9	18.9	18.5	19.7	19.5	19.9	20.7	20.2	20.6	20	21.1	21	20	21.6	20.8	20	18.7	18		Female	HIV	Cocaine
	Sham	Cocaine	63.4	30.3	1.09			HIV	922.5			HIV						96		Male	HIV	Cocaine	24	24.4	24.2	24.7	24.4	23.5	24.1	21	22.9	23.5	23.3	22.7	23.7	21.4	24.2	24.1	23.2	23.8	23.2	23.2	23.1	23.2	22.3		Female	HIV	Cocaine
	Sham	Cocaine	1.23	95.3	0.16			HIV	714.2																																						Female	HIV	Cocaine
	Sham	Cocaine	78.4	18.4	2.15			HIV	5292																																						Female	HIV	Cocaine
	Sham	Cocaine	10	80	0			HIV	2065																																						Female	HIV	Cocaine
	HIV	Saline	91.5	7.09	0.86			HIV	20																																						Female	HIV	Cocaine
	HIV	Saline	79.6	15.6	1.59			HIV	20																																						Female	HIV	Cocaine
	HIV	Saline	91.7	0.37	3.84			HIV	1038																																						Female	HIV	Cocaine
	HIV	Saline	70.6	27.3	3.98			HIV	463																																						Female	HIV	Cocaine
	HIV	Saline	79.7	17.5	2.39			HIV	96
	HIV	Saline	79.5	14.1	11.2			HIV	63.6
	HIV	Saline	85.7	10.7	1.09			HIV	136
	HIV	Saline	71.9	23.7	1.68			HIV	56
	HIV	Saline	79.8	15.4	5.51			HIV	70
	HIV	Saline	87.4	7.71	3.57			HIV	96
	HIV	Saline	75.6	20.3	5.29
	HIV	Saline	74.5	19.6	6.31
	HIV	Saline	36.4	59.1	1.15
	HIV	Saline	71.7	20.5	5.75
	HIV	Cocaine	84.4	13.9	0.97
	HIV	Cocaine	79.4	17.2	1.75
	HIV	Cocaine	86.1	12.6	0.65
	HIV	Cocaine	94.7	2.04	2.88
	HIV	Cocaine	76.7	18.3	4.68
	HIV	Cocaine	61.5	33.3	4.74
	HIV	Cocaine	88.9	9.36	1.02
	HIV	Cocaine	91.5	5.49	0.94
	HIV	Cocaine	83.3	13.5	1.65
	HIV	Cocaine	62.7	34.3	2.58
	HIV	Cocaine	65.5	28.4	4.23
	HIV	Cocaine	29.1	67.8	2.09
	HIV	Cocaine	73.3	20.9	1.42
	HIV	Cocaine	29.9	62.3	3.88
	HIV	Cocaine	82.7	13.4	1.48
	HIV	Cocaine	81.5	12.8	2.18
	HIV	Cocaine	78.3	15	1.54
	HIV	Cocaine	75.3	18.4	3.83
	HIV	Cocaine	73.4	18.5	3.62
	HIV	Cocaine	84.8	7.45	3.28
	HIV	Cocaine	21.3	72.2	7.95
	HIV	Cocaine	76.7	18	7.12
	HIV	Cocaine	78.9	13.4	6.48
	HIV	Cocaine	45.7	51.4	2.71
[truncated: 23 more columns]

## Sheet: Figure 2
Figure 2A - Locomotor Score						Figure 2B - CPP Score						Figure 2C - Locomotor Score
During training sessions												During the CPP test
			Average Locomotor score (3 sessions)						(time in paired - unpaired chamber)
Sex	Status	Drug	Avg Saline	Avg Cocaine		Sex	Status	Drug	At Baseline	At CPP test		Sex	Status	Drug	Locomotor Score
Female	Sham	Cocaine	478	1217		Female	Sham	Cocaine	-576.15	-23.55		Female	Sham	Cocaine	1485
Male	Sham	Cocaine	588.7	1574.3		Male	Sham	Cocaine	-33.45	412.35		Male	Sham	Cocaine	968
Male	Sham	Cocaine	823.7	2211.3		Male	Sham	Cocaine	-575.55	-245.15		Male	Sham	Cocaine	1897
Male	Sham	Cocaine	548.7	1729.7		Male	Sham	Cocaine	-366.5	357.05		Male	Sham	Cocaine	1385
Male	Sham	Cocaine	939.3	2581		Male	Sham	Cocaine	-383.5	-402.8		Male	Sham	Cocaine	1987
Male	Sham	Cocaine	774.7	2550		Male	Sham	Cocaine	-210.35	340.3		Male	Sham	Cocaine	1286
Male	Sham	Cocaine	1128.7	3047.3		Male	Sham	Cocaine	27.55	-281		Male	Sham	Cocaine	2956
Female	Sham	Cocaine	816.7	1289.7		Female	Sham	Cocaine	-90.25	-120.5		Female	Sham	Cocaine	1325
Female	Sham	Cocaine	881	1675.7		Female	Sham	Cocaine	431.55	232.9		Female	Sham	Cocaine	1963
Female	Sham	Cocaine	1337	1759.3		Female	Sham	Cocaine	-402.05	-479.55		Female	Sham	Cocaine	1784
Female	HIV	Cocaine	1252.3	1560.7		Female	HIV	Cocaine	-137.3	297.4		Female	HIV	Cocaine	1974
Female	HIV	Cocaine	1002	2058.7		Female	HIV	Cocaine	-5.7	143.7		Female	HIV	Cocaine	2628
Female	HIV	Cocaine	1973	2724		Female	HIV	Cocaine	-194.2	377.45		Female	HIV	Cocaine	969
Female	HIV	Cocaine	719	1166.7		Female	HIV	Cocaine	-120.9	370.7		Female	HIV	Cocaine	1028
Male	HIV	Cocaine	1560	3175		Male	HIV	Cocaine	-37.75	-129.2		Male	HIV	Cocaine	3176
Male	HIV	Cocaine	963.7	1528.7		Male	HIV	Cocaine	-338.35	-100.7		Male	HIV	Cocaine	1784
Male	HIV	Cocaine	1385	4062		Male	HIV	Cocaine	-40.75	112.95		Male	HIV	Cocaine	2167
Male	HIV	Cocaine	873.3	1486.7		Male	HIV	Cocaine	313.05	546.6		Male	HIV	Cocaine	1408
Male	HIV	Cocaine	879.7	1658.7		Male	HIV	Cocaine	-176.75	241.6		Male	HIV	Cocaine	1163
Male	HIV	Cocaine	810.3	1887.3		Male	HIV	Cocaine	-738.5	33.65		Male	HIV	Cocaine	1505
Male	HIV	Cocaine	724.3	2101.3		Male	HIV	Cocaine	-257.15	-254.65		Male	HIV	Cocaine	2928
Male	HIV	Cocaine	1290.7	2947.7		Male	HIV	Cocaine	-438.6	278.45		Male	HIV	Cocaine	1973
Female	HIV	Cocaine	1361	2801.7		Female	HIV	Cocaine	-195.75	222.5		Female	HIV	Cocaine	2974
Female	HIV	Cocaine	1352	3178		Female	HIV	Cocaine	-465.7	-146		Female	HIV	Cocaine	2632
Female	HIV	Cocaine	1436.3	2041		Female	HIV	Cocaine	-252.9	23.3		Female	HIV	Cocaine	2618
Female	HIV	Cocaine	988.3	2023.3		Female	HIV	Cocaine	-15.45	103.85		Female	HIV	Cocaine	2070
Female	HIV	Cocaine	864	1956.7		Female	HIV	Cocaine	-447.5	-135.6		Female	HIV	Cocaine	2402

## Sheet: Figure 3
Figure 3B - Extinction Data									Figure 3C - Reinstatement Data
									Data split into 5 minute bins over the reinstatement session
			Time in the cocaine-paired chamber									Time spent in the cocaine-paired chamber
Sex	Status	Drug	CPP Test	Extinction session 1	Extinction session 2	Extinction session 3	Reinstatement session		Sex	Status	Drug	5 min	10 min	15 min	20 min
Female	Sham	Cocaine	179.4	246.95	247.85	90.95	17.4		Male	Sham	Cocaine	256.4	261.35	278.7	37.85
Male	Sham	Cocaine	717.2	554.2	489	499.8	834.3		Female	Sham	Cocaine	8.75	0	8.65	0
Male	Sham	Cocaine	325.3	204.15	130	375.55	143.65		Male	Sham	Cocaine	13.35	44.2	6.85	45.15
Male	Sham	Cocaine	677.45	290.5	168.9	52.55	109.55		Male	Sham	Cocaine	1.45	4.85	43.15	94.2
Male	Sham	Cocaine	199.6	71.8	122.4	81.65	39.6		Female	Sham	Cocaine	2.15	0	0	37.45
Male	Sham	Cocaine	575	783.8	491.85	79.95	202.75		Female	Sham	Cocaine	79.95	37.75	36.15	48.9
Male	Sham	Cocaine	272.6	277.35	377.3	372.95	432.4		Female	Sham	Cocaine	87.4	268.25	227.45	244.9
Female	Sham	Cocaine	219.6	78	160.6	159.65	162.45		Male	Sham	Cocaine	2.15	0	0	37.45
Female	Sham	Cocaine	543.05	201.7	50.75	95.35	95.2		Male	Sham	Cocaine	79.95	37.75	36.15	48.9
Female	Sham	Cocaine	262.3	244.2	179.45	135.5	828		Male	Sham	Cocaine	1.45	4.85	43.15	94.2
Female	HIV	Cocaine	597.2	0	537.5	460.85	687.7		Female	HIV	Cocaine	121.5	207.85	244.15	114.2
Female	HIV	Cocaine	565.7	361.05	319.2	216.4	246.9		Female	HIV	Cocaine	56.25	20.6	75.4	94.65
Female	HIV	Cocaine	625.45	135.65	152.35	231.85	205.55		Male	HIV	Cocaine	71.45	45.45	119.7	93.5
Male	HIV	Cocaine	430.5	389.25	197.15	239.75	330.1		Male	HIV	Cocaine	23.35	120.1	85.95	123.7
Male	HIV	Cocaine	414.35	347.1	300.75	346.95	353.1		Female	HIV	Cocaine	235.9	196.2	219.15	78.4
Male	HIV	Cocaine	468.7	421	479.15	453.1	432.35		Female	HIV	Cocaine	70.2	127.95	78.1	128.95
Male	HIV	Cocaine	750.65	458.35	489.75	290.3	483.95		Female	HIV	Cocaine	85.05	74.05	66.15	67.35
Male	HIV	Cocaine	532.1	224.6	179.95	486.45	739.35		Female	HIV	Cocaine	43.45	130.45	108.55	52.8
Male	HIV	Cocaine	358.8	303	264.5	232.15	279.95		Male	HIV	Cocaine	94.4	68.1	126.45	143.4
Male	HIV	Cocaine	252.65	339.55	191.05	373.5	738.8		Male	HIV	Cocaine	52.15	129.55	176.7	125.55
Male	HIV	Cocaine	572.2	494.55	232.05	592.85	890		Male	HIV	Cocaine	152.05	161.55	221.6	204.15
Female	HIV	Cocaine	547.9	481.3	527.15	815.85	729.65		Male	HIV	Cocaine	70.5	51.45	42.65	115.35
Female	HIV	Cocaine	365	322.25	236.1	265.75	315.05		Male	HIV	Cocaine	285.1	210.35	133.55	109.8
Female	HIV	Cocaine	470.6	279.1	281.85	353.4	405.2		Male	HIV	Cocaine	206.45	248.5	257.2	177.85
Female	HIV	Cocaine	374	331.1	333.5	386.3	292.6		Female	HIV	Cocaine	24.65	61.3	98.3	130.8
Female	HIV	Cocaine	368.7	305.35	337.6	295.7	335.25		Female	HIV	Cocaine	3.5	72.7	104.35	25

## Sheet: Figure 4
Figure 4B - CPP Score						Figure 4C - Latency Data						Figure 4D - Locomotor Score
												On CPP test day, 5 minute session
			(time in paired - unpaired chamber)						Latency (sec) to entier the cocaine-paired chamber
Sex	Status	Drug	Pre-shock	Post-shock		Sex	Status	Drug	Pre-shock	Post-shock		Sex	Status	Drug	Activity
Male	Sham	Cocaine	23.05	-172.5		Male	Sham	Cocaine	29	0		Male	Sham	Cocaine	752
Female	Sham	Cocaine	-166.75	-263.5		Female	Sham	Cocaine	15	0		Female	Sham	Cocaine	472
Female	Sham	Cocaine	83.55	5.05		Female	Sham	Cocaine	6	16		Female	Sham	Cocaine	652
Female	Sham	Cocaine	-55.75	-282.85		Female	Sham	Cocaine	55	643		Female	Sham	Cocaine	181
Female	Sham	Cocaine	16.05	13.3		Female	Sham	Cocaine	0	1		Female	Sham	Cocaine	407
Female	Sham	Cocaine	-184.2	-290.8		Female	Sham	Cocaine	0	751		Female	Sham	Cocaine	273
Female	HIV	Cocaine	204.4	7.35		Female	HIV	Cocaine	21	2		Female	HIV	Cocaine	208
Female	HIV	Cocaine	123.9	-281.45		Female	HIV	Cocaine	1	25		Female	HIV	Cocaine	557
Female	HIV	Cocaine	-61.65	-183.7		Female	HIV	Cocaine	0	0		Female	HIV	Cocaine	690
Male	HIV	Cocaine	73.8	-19.85		Male	HIV	Cocaine	1	2		Male	HIV	Cocaine	716
Male	HIV	Cocaine	-1.55	-18.9								Male	HIV	Cocaine	727

## Sheet: Figure 5
Figure 5B - Prelimbic PFC					Figure 5C - Infralimbic PFC					Figure 5D - Hippocampus					Figure 5E - Nucleus accumbens					Figure 5F - Basolateral amygdala
Sex	Status	Drug	% area GFAP		Sex	Status	Drug	% area GFAP		Sex	Status	Drug	% area GFAP		Sex	Status	Drug	% area GFAP		Sex	Status	Drug	% area GFAP
Female	Sham	Saline	1.36037		Female	Sham	Saline	1.6575		Female	Sham	Saline	9.69744		Female	Sham	Saline	2.93431		Female	Sham	Saline	10.123
Male	Sham	Saline	2.09225		Male	Sham	Saline	5.91287		Female	Sham	Saline	15.2405		Male	Sham	Saline	3.13256		Male	Sham	Saline	9.217
Female	Sham	Saline	2.352		Female	Sham	Saline	4.56417		Female	Sham	Saline	19.8587		Female	Sham	Saline	5.21975		Male	Sham	Saline	6.934
Male	Sham	Saline	1.25217		Male	Sham	Saline	8.629		Male	Sham	Saline	8.78125		Male	Sham	Saline	5.75306		Female	Sham	Saline	7.639
Female	Sham	Saline	1.468		Female	Sham	Saline	3.96033		Male	Sham	Saline	18.8938		Male	Sham	Saline	2.37221		Female	Sham	Cocaine	5.53
Male	Sham	Saline	1.0956		Male	Sham	Saline	2.9722		Female	Sham	Saline	9.47506		Female	Sham	Saline	3.09131		Female	Sham	Cocaine	6.027
Male	Sham	Saline	1.38117		Male	Sham	Saline	3.68967		Male	Sham	Saline	10.4767		Female	Sham	Cocaine	3.1725		Male	Sham	Cocaine	8.649
Female	Sham	Saline	1.467		Female	Sham	Saline	3.19317		Male	Sham	Saline	8.08034		Female	Sham	Cocaine	4.48538		Male	Sham	Cocaine	8.174
Female	Sham	Cocaine	2.37317		Female	Sham	Cocaine	2.5435		Female	Sham	Saline	18.1522		Female	Sham	Cocaine	1.8235		Female	HIV	Saline	6.641
Female	Sham	Cocaine	2.49825		Female	Sham	Cocaine	4.556		Female	Sham	Cocaine	23.6077		Female	Sham	Cocaine	2.55388		Female	HIV	Saline	8.964
Female	Sham	Cocaine	2.372		Female	Sham	Cocaine	4.27875		Female	Sham	Cocaine	18.3375		Male	Sham	Cocaine	3.91875		Male	HIV	Saline	7.685
Female	Sham	Cocaine	1.15217		Female	Sham	Cocaine	2.32		Female	Sham	Cocaine	20.0619		Male	Sham	Cocaine	2.337		Male	HIV	Saline	5.478
Male	Sham	Cocaine	2.31967		Male	Sham	Cocaine	6.6605		Female	Sham	Cocaine	20.2057		Male	HIV	Saline	4.79383		Female	HIV	Cocaine	6.585
Male	Sham	Cocaine	2.692		Male	Sham	Cocaine	5.91525		Female	Sham	Cocaine	14.9431		Female	HIV	Saline	2.6205		Male	HIV	Cocaine	5.923
Female	Sham	Cocaine	2.9015		Female	Sham	Cocaine	6.52383		Male	Sham	Cocaine	19.9416		Female	HIV	Saline	2.474		Female	HIV	Cocaine	5.695
Female	Sham	Cocaine	1.30933		Female	Sham	Cocaine	2.71033		Female	Sham	Cocaine	7.48816		Male	HIV	Saline	3.26594		Female	HIV	Cocaine	13.868
Female	HIV	Saline	2.15933		Female	HIV	Saline	7.23583		Female	Sham	Cocaine	13.9582		Male	HIV	Saline	3.26869		Male	HIV	Cocaine	8.031
Female	HIV	Saline	2.67217		Female	HIV	Saline	5.4835		Male	Sham	Cocaine	15.4237		Female	HIV	Cocaine	4.38162
Female	HIV	Saline	2.84233		Female	HIV	Saline	5.9065		Male	Sham	Cocaine	14.4794		Male	HIV	Cocaine	3.57894
Male	HIV	Saline	4.84663		Male	HIV	Saline	4.923		Female	HIV	Saline	18.5107		Male	HIV	Cocaine	3.75006
Male	HIV	Saline	1.7585		Male	HIV	Saline	5.13217		Female	HIV	Saline	8.73925		Female	HIV	Cocaine	1.97713
Male	HIV	Saline	2.05417		Male	HIV	Saline	5.98283		Female	HIV	Saline	17.6259		Female	HIV	Cocaine	2.95106
Female	HIV	Saline	1.9804		Female	HIV	Saline	3.6468		Female	HIV	Saline	17.6861		Female	HIV	Cocaine	3.61112
Female	HIV	Saline	2.1355		Female	HIV	Saline	6.06783		Female	HIV	Saline	7.76875		Male	HIV	Cocaine	3.07031
Male	HIV	Cocaine	2.09488		Male	HIV	Cocaine	2.09488		Male	HIV	Saline	22.2971
Female	HIV	Cocaine	5.855		Female	HIV	Cocaine	5.855		Female	HIV	Saline	11.2794
Male	HIV	Cocaine	2.0415		Male	HIV	Cocaine	2.0415		Female	HIV	Saline	10.7922
Male	HIV	Cocaine	3.45783		Male	HIV	Cocaine	3.45783		Male	HIV	Saline	11.0667
Female	HIV	Cocaine	3.36233		Female	HIV	Cocaine	3.36233		Male	HIV	Saline	18.257
Female	HIV	Cocaine	1.46767		Female	HIV	Cocaine	1.46767		Female	HIV	Cocaine	7.52131
Female	HIV	Cocaine	1.743		Female	HIV	Cocaine	1.743		Female	HIV	Cocaine	11.093
Male	HIV	Cocaine	2.3475		Male	HIV	Cocaine	2.3475		Female	HIV	Cocaine	15.1529
										Female	HIV	Cocaine	13.427
										Male	HIV	Cocaine	9.853
										Male	HIV	Cocaine	20.5908
										Male	HIV	Cocaine	12.4587
										Female	HIV	Cocaine	9.57597
										Female	HIV	Cocaine	9.91422
										Female	HIV	Cocaine	17.7675
										Male	HIV	Cocaine	15.047

## Sheet: Figure 6
Figure 6B - CA1 (Hippocampus)					Figure 6C - Basolateral amygdala					Figure 6D - Nucleus accumbens					Figure 6E - Prelimbic PFC					Figure 6F - Infralimbic PFC
Sex	Status	Drug	Iba1+ cells/mmSq		Sex	Status	Drug	Iba1+ cells/mmSq		Sex	Status	Drug	Iba1+ cells/mmSq		Sex	Status	Drug	Iba1+ cells/mmSq		Sex	Status	Drug	Iba1+ cells/mmSq
Female	Sham	Saline	1124.65		Female	Sham	Saline	814.24		Female	Sham	Saline	569.031		Female	Sham	Saline	555.75		Female	Sham	Saline	313.757
Male	Sham	Saline	983.089		Male	Sham	Saline	836.51		Female	Sham	Saline	963.603		Male	Sham	Saline	625.27		Male	Sham	Saline	347.361
Male	Sham	Saline	823.732		Male	Sham	Saline	744.72		Male	Sham	Saline	470.473		Male	Sham	Saline	601.133		Male	Sham	Saline	323.805
Female	Sham	Saline	762.4		Female	Sham	Saline	521.36		Female	Sham	Saline	474.88		Female	Sham	Saline	584.508		Female	Sham	Saline	315.585
Female	Sham	Saline	909.913		Female	Sham	Saline	830.12		Female	Sham	Saline	454.573		Female	Sham	Saline	563.399		Female	Sham	Saline	309.73
Male	Sham	Cocaine	876.814		Female	Sham	Cocaine	673.89		Male	Sham	Cocaine	591.35		Male	Sham	Cocaine	565.873		Male	Sham	Cocaine	295.36
Male	Sham	Cocaine	749.157		Female	Sham	Cocaine	682.6		Male	Sham	Cocaine	537.506		Male	Sham	Cocaine	596.818		Male	Sham	Cocaine	232.027
Female	Sham	Cocaine	824.324		Female	Sham	Cocaine	765.82		Female	Sham	Cocaine	545.419		Female	Sham	Cocaine	602.91		Female	Sham	Cocaine	360.251
Female	Sham	Cocaine	620.712		Female	Sham	Cocaine	664.4		Female	Sham	Cocaine	590.611		Female	Sham	Cocaine	495.312		Female	Sham	Cocaine	262.233
Female	Sham	Cocaine	936.682		Male	Sham	Cocaine	670.25		Female	Sham	Cocaine	501.232		Male	Sham	Cocaine	514.423		Male	Sham	Cocaine	355.55
Male	Sham	Cocaine	888.385		Male	Sham	Cocaine	701.92		Male	Sham	Cocaine	591.169		Male	Sham	Cocaine	511.617		Male	Sham	Cocaine	220.921
Male	Sham	Cocaine	1021.57		Male	Sham	Cocaine	915.9		Male	Sham	Cocaine	596.14		Male	Sham	Cocaine	618.931		Male	Sham	Cocaine	328.632
Male	Sham	Cocaine	1381.81		Female	HIV	Saline	741.23		Male	Sham	Cocaine	636.051		Female	HIV	Saline	681.554		Female	HIV	Saline	400.77
Female	HIV	Saline	856.141		Male	HIV	Saline	796.49		Female	HIV	Saline	734.883		Male	HIV	Saline	644.199		Male	HIV	Saline	332.538
Male	HIV	Saline	740.495		Male	HIV	Saline	758.05		Male	HIV	Saline	509.967		Female	HIV	Saline	397.875		Female	HIV	Saline	261.303
Male	HIV	Saline	772.487		Female	HIV	Saline	730.3		Male	HIV	Saline	542.943		Female	HIV	Saline	432.72		Female	HIV	Saline	249.806
Female	HIV	Saline	583.49		Female	HIV	Saline	1120.05		Female	HIV	Saline	477.991		Male	HIV	Cocaine	1188.22		Male	HIV	Cocaine	806.214
Female	HIV	Saline	691.441		Male	HIV	Cocaine	877.52		Female	HIV	Saline	497.773		Male	HIV	Cocaine	511.109		Male	HIV	Cocaine	275.327
Male	HIV	Cocaine	1479.94		Male	HIV	Cocaine	674.78		Male	HIV	Cocaine	714.349		Female	HIV	Cocaine	392.757		Female	HIV	Cocaine	288.089
Male	HIV	Cocaine	1037.98		Female	HIV	Cocaine	639.14		Male	HIV	Cocaine	655.465		Female	HIV	Cocaine	485.114		Female	HIV	Cocaine	271.039
Female	HIV	Cocaine	862.147		Female	HIV	Cocaine	724.23		Female	HIV	Cocaine	463.698		Female	HIV	Cocaine	619.62		Female	HIV	Cocaine	324.793
Female	HIV	Cocaine	1099.66		Female	HIV	Cocaine	706.38		Female	HIV	Cocaine	708.486		Male	HIV	Cocaine	493.453		Male	HIV	Cocaine	308.405
Female	HIV	Cocaine	798.881		Female	HIV	Cocaine	944.3		Female	HIV	Cocaine	481.133		Male	HIV	Cocaine	513.655		Male	HIV	Cocaine	276.749
Female	HIV	Cocaine	849.939		Male	HIV	Cocaine	571.78		Female	HIV	Cocaine	598.806		Male	HIV	Cocaine	700.919		Male	HIV	Cocaine	326.849
Female	HIV	Cocaine	867.943		Male	HIV	Cocaine	745.73		Female	HIV	Cocaine	582.707		Male	HIV	Cocaine	599.274		Male	HIV	Cocaine	298.344
Male	HIV	Cocaine	908.009		Male	HIV	Cocaine	925.89		Male	HIV	Cocaine	656.363		Male	HIV	Cocaine	451.514		Male	HIV	Cocaine	235.285
Male	HIV	Cocaine	1167.66		Male	HIV	Cocaine	746		Male	HIV	Cocaine	613.544
Male	HIV	Cocaine	1255.47		Male	HIV	Cocaine	644.64		Male	HIV	Cocaine	679.282
Male	HIV	Cocaine	1034.9		Male	HIV	Cocaine	703.32		Female	HIV	Cocaine	548.904
Male	HIV	Cocaine	1070.35							Male	HIV	Cocaine	495.938
Female	HIV	Cocaine	957.667							Male	HIV	Cocaine	529.144

## Sheet: Figure 7
Figure 7B - Basolateral amygdala					Figure 7C - CA1 (Hippocampus)					Figure 7D - Nucleus accumbens					Figure 7E - Prelimbic PFC					Figure 7F - Infralimbic PFC
Sex	Status	Drug	% area Iba1		Sex	Status	Drug	% area Iba1		Sex	Status	Drug	% area Iba1		Sex	Status	Drug	% area Iba1		Sex	Status	Drug	% area Iba1
Female	Sham	Saline	5.2265		Female	Sham	Saline	6.56843		Female	Sham	Saline	2.66825		Female	Sham	Saline	1.82825		Female	Sham	Saline	1.87825
Male	Sham	Saline	3.61592		Male	Sham	Saline	5.41383		Female	Sham	Saline	1.82431		Male	Sham	Saline	1.9935		Male	Sham	Saline	2.09925
Male	Sham	Saline	4.75867		Male	Sham	Saline	4.01717		Male	Sham	Saline	2.29062		Male	Sham	Saline	1.88567		Male	Sham	Saline	2.28075
Female	Sham	Saline	2.919		Female	Sham	Saline	3.00867		Female	Sham	Saline	2.70987		Female	Sham	Saline	1.77517		Female	Sham	Saline	1.90283
Female	Sham	Saline	6.37263		Female	Sham	Saline	4.19067		Female	Sham	Saline	4.53		Female	Sham	Saline	5.4075		Female	Sham	Saline	5.90925
Female	Sham	Cocaine	4.94813		Male	Sham	Cocaine	4.49275		Male	Sham	Cocaine	4.46938		Male	Sham	Cocaine	2.01192		Male	Sham	Cocaine	2.442
Female	Sham	Cocaine	6.00979		Male	Sham	Cocaine	4.179		Male	Sham	Cocaine	2.59755		Male	Sham	Cocaine	1.80975		Male	Sham	Cocaine	1.75725
Female	Sham	Cocaine	6.04962		Female	Sham	Cocaine	3.27633		Female	Sham	Cocaine	3.4895		Female	Sham	Cocaine	2.27975		Female	Sham	Cocaine	2.05183
Female	Sham	Cocaine	3.09225		Female	Sham	Cocaine	1.879		Female	Sham	Cocaine	3.23037		Female	Sham	Cocaine	3.76675		Female	Sham	Cocaine	4.0285
Male	Sham	Cocaine	5.94163		Female	Sham	Cocaine	4.1115		Female	Sham	Cocaine	4.76757		Male	Sham	Cocaine	4.81625		Male	Sham	Cocaine	5.48233
Male	Sham	Cocaine	7.97467		Male	Sham	Cocaine	3.81233		Male	Sham	Cocaine	2.89631		Male	Sham	Cocaine	2.95833		Male	Sham	Cocaine	3.10767
Male	Sham	Cocaine	8.8405		Male	Sham	Cocaine	5.20033		Male	Sham	Cocaine	3.94844		Male	Sham	Cocaine	7.12917		Male	Sham	Cocaine	7.47633
Female	HIV	Saline	6.79583		Male	Sham	Cocaine	7.03633		Male	Sham	Cocaine	7.38381		Female	HIV	Saline	3.80325		Female	HIV	Saline	4.347
Male	HIV	Saline	2.58575		Female	HIV	Saline	4.18017		Female	HIV	Saline	6.40742		Male	HIV	Saline	3.26138		Male	HIV	Saline	3.0735
Male	HIV	Saline	2.82508		Male	HIV	Saline	3.37883		Male	HIV	Saline	2.01931		Female	HIV	Saline	4.3105		Female	HIV	Saline	3.9645
Female	HIV	Saline	6.37675		Male	HIV	Saline	3.0675		Male	HIV	Saline	2.76181		Female	HIV	Saline	3.0085		Female	HIV	Saline	3.606
Female	HIV	Saline	4.122		Female	HIV	Saline	4.24433		Female	HIV	Saline	3.27208		Male	HIV	Cocaine	5.73158		Male	HIV	Cocaine	5.92488
Male	HIV	Cocaine	11.2286		Female	HIV	Saline	3.18533		Female	HIV	Saline	2.67269		Male	HIV	Cocaine	4.82433		Male	HIV	Cocaine	4.77558
Male	HIV	Cocaine	8.29462		Male	HIV	Cocaine	6.24567		Female	HIV	Cocaine	3.89217		Female	HIV	Cocaine	0.888		Female	HIV	Cocaine	0.87325
Female	HIV	Cocaine	3.29488		Male	HIV	Cocaine	5.478		Female	HIV	Cocaine	4.34608		Female	HIV	Cocaine	6.30175		Female	HIV	Cocaine	6.434
Female	HIV	Cocaine	10.5544		Female	HIV	Cocaine	4.43612		Female	HIV	Cocaine	1.80642		Female	HIV	Cocaine	2.9795		Female	HIV	Cocaine	3.736
Female	HIV	Cocaine	5.337		Female	HIV	Cocaine	5.63488		Female	HIV	Cocaine	4.62164		Male	HIV	Cocaine	5.02108		Male	HIV	Cocaine	6.8105
Female	HIV	Cocaine	8.04637		Female	HIV	Cocaine	3.09533		Female	HIV	Cocaine	1.781		Male	HIV	Cocaine	4.03137		Male	HIV	Cocaine	4.514
Male	HIV	Cocaine	7.6635		Female	HIV	Cocaine	3.73362		Female	HIV	Cocaine	3.60967		Male	HIV	Cocaine	7.61267		Male	HIV	Cocaine	9.20958
Male	HIV	Cocaine	13.6557		Female	HIV	Cocaine	3.51225		Female	HIV	Cocaine	3.73881		Male	HIV	Cocaine	5.87617		Male	HIV	Cocaine	6.2005
Male	HIV	Cocaine	13.1236		Male	HIV	Cocaine	5.098		Male	HIV	Cocaine	4.525		Male	HIV	Cocaine	3.25767		Male	HIV	Cocaine	3.5905
Male	HIV	Cocaine	6.8005		Male	HIV	Cocaine	6.12283		Male	HIV	Cocaine	4.468
Male	HIV	Cocaine	2.816		Male	HIV	Cocaine	5.92317		Male	HIV	Cocaine	8.8265
Male	HIV	Cocaine	2.6535		Male	HIV	Cocaine	4.18683		Female	HIV	Cocaine	3.29862
					Male	HIV	Cocaine	4.8275		Male	HIV	Cocaine	2.94542
					Female	HIV	Cocaine	4.51617		Male	HIV	Cocaine	3.08928

## Sheet: Figure 8
Figure 8A - IL-12p40 (human)					Figure 8B - MDC (human)					Figure 8C - MIP-1ß (human)					Figure 8D - PDGF-AA (human)					Figure 8E - TNFα (human)					Figure 8F - IFN α2 (human)
Sex	Status	Drug	IL-12p40 pg/mL		Sex	Status	Drug	MDC pg/mL		Sex	Status	Drug	MIP-1ß pg/mL		Sex	Status	Drug	PDGF-AA pg/mL		Sex	Status	Drug	TNFα pg/mL		Sex	Status	Drug	IFN α2 pg/mL
Male	Sham	Saline	645.31		Male	Sham	Saline	488.5		Male	Sham	Saline	57.43		Male	Sham	Saline	21.45		Male	Sham	Saline	186.19		Male	Sham	Saline	13.04
Male	Sham	Saline	59.5		Male	Sham	Saline	80.16		Male	Sham	Saline	8.72		Female	Sham	Saline	4.33		Male	Sham	Saline	66.18		Male	Sham	Saline	26.61
Female	Sham	Saline	217.56		Female	Sham	Saline	141.48		Female	Sham	Saline	11.97		Female	Sham	Saline	37.89		Female	Sham	Saline	51.14		Female	Sham	Saline	13.04
Female	Sham	Saline	163.56		Female	Sham	Saline	258.16		Female	Sham	Saline	11.87		Female	Sham	Saline	84.26		Female	Sham	Saline	30.59		Female	Sham	Saline	18.47
Female	Sham	Saline	332.62		Female	Sham	Saline	455.18		Female	Sham	Saline	15.12		Female	Sham	Saline	22.89		Female	Sham	Saline	87.85		Female	Sham	Saline	35.5
Female	Sham	Saline	264.54		Female	Sham	Saline	855.96		Female	Sham	Saline	15.03		Female	Sham	Saline	111.09		Female	Sham	Saline	53.62		Female	Sham	Saline	51.6
Female	Sham	Saline	297.96		Female	Sham	Saline	451.94		Female	Sham	Saline	17.71		Female	Sham	Saline	26.7		Female	Sham	Saline	63.23		Female	Sham	Saline	43.77
Female	Sham	Saline	229.66		Female	Sham	Saline	426.68		Female	Sham	Saline	14.95		Male	Sham	Saline	32.96		Female	Sham	Saline	48.66		Female	Sham	Saline	38.31
Male	Sham	Saline	621.72		Male	Sham	Saline	702.58		Male	Sham	Saline	36.71		Female	Sham	Cocaine	13.42		Male	Sham	Saline	253.11		Male	Sham	Saline	36.91
Female	Sham	Cocaine	83.01		Female	Sham	Cocaine	77.8		Female	Sham	Cocaine	9.43		Female	Sham	Cocaine	18.54		Female	Sham	Cocaine	14.1		Female	Sham	Cocaine	13.04
Female	Sham	Cocaine	100.88		Female	Sham	Cocaine	128.62		Female	Sham	Cocaine	12.03		Male	Sham	Cocaine	40.33		Female	Sham	Cocaine	48.16		Female	Sham	Cocaine	32.62
Male	Sham	Cocaine	122.77		Male	Sham	Cocaine	158.64		Male	Sham	Cocaine	9.43		Female	Sham	Cocaine	3.2		Male	Sham	Cocaine	54.61		Male	Sham	Cocaine	16.72
Female	Sham	Cocaine	252.48		Female	Sham	Cocaine	587.63		Female	Sham	Cocaine	18.18		Female	Sham	Cocaine	29.53		Female	Sham	Cocaine	164.12		Female	Sham	Cocaine	20.17
Female	Sham	Cocaine	1074.61		Female	Sham	Cocaine	1045.45		Female	Sham	Cocaine	158.57		Female	Sham	Cocaine	38.65		Female	Sham	Cocaine	588.64		Female	Sham	Cocaine	68.67
Female	Sham	Cocaine	212.18		Female	Sham	Cocaine	449.81		Female	Sham	Cocaine	71.72		Male	Sham	Cocaine	6.34		Female	Sham	Cocaine	141.45		Female	Sham	Cocaine	13.04
Male	Sham	Cocaine	168.98		Male	Sham	Cocaine	362.08		Male	Sham	Cocaine	18.36		Female	Sham	Cocaine	40.94		Male	Sham	Cocaine	76.68		Male	Sham	Cocaine	20.17
Female	Sham	Cocaine	569.23		Female	Sham	Cocaine	685.49		Female	Sham	Cocaine	33.62		Female	Sham	Cocaine	17.23		Female	Sham	Cocaine	343.45		Female	Sham	Cocaine	59.09
Female	Sham	Cocaine	198.7		Female	Sham	Cocaine	153.64		Female	Sham	Cocaine	41.36		Female	HIV	Saline	15.92		Female	Sham	Cocaine	257.04		Female	Sham	Cocaine	26.61
Female	HIV	Saline	96.77		Female	HIV	Saline	150.38		Female	HIV	Saline	14.17		Female	HIV	Saline	3.39		Female	HIV	Saline	46.92		Female	HIV	Saline	691.12
Female	HIV	Saline	8.64		Female	HIV	Saline	64.9		Female	HIV	Saline	6.52		Female	HIV	Saline	9.51		Female	HIV	Saline	14.1		Female	HIV	Saline	197.98
Female	HIV	Saline	17.3		Female	HIV	Saline	55.38		Female	HIV	Saline	9.05		Female	HIV	Saline	7.94		Female	HIV	Saline	16.98		Female	HIV	Saline	111.99
Female	HIV	Saline	1.23		Female	HIV	Saline	39.55		Female	HIV	Saline	9.5		Male	HIV	Saline	4.89		Female	HIV	Saline	18.54		Female	HIV	Saline	185.86
Female	HIV	Saline	23.01		Female	HIV	Saline	68.42		Female	HIV	Saline	7.42		Male	HIV	Saline	12.92		Female	HIV	Saline	11.46		Female	HIV	Saline	181.47
Male	HIV	Saline	14.43		Male	HIV	Saline	202.2		Male	HIV	Saline	7.87		Female	HIV	Saline	5.25		Male	HIV	Saline	22.42		Male	HIV	Saline	195.4
Male	HIV	Saline	18.73		Male	HIV	Saline	531.69		Male	HIV	Saline	10.91		Female	HIV	Saline	33.27		Male	HIV	Saline	38.67		Male	HIV	Saline	43.77
Female	HIV	Saline	25.85		Female	HIV	Saline	131.36		Female	HIV	Saline	11.13		Female	HIV	Cocaine	16.74		Female	HIV	Saline	25.49		Female	HIV	Saline	56.63
Female	HIV	Saline	133.68		Female	HIV	Saline	187.7		Female	HIV	Saline	15.9		Female	HIV	Cocaine	19.03		Female	HIV	Saline	64.22		Female	HIV	Saline	133.72
Male	HIV	Cocaine	39.95		Female	HIV	Cocaine	106.95		Female	HIV	Cocaine	10.91		Female	HIV	Cocaine	6.88		Female	HIV	Cocaine	32.62		Female	HIV	Cocaine	448.14
Female	HIV	Cocaine	303.3		Male	HIV	Cocaine	76.56		Male	HIV	Cocaine	10.22		Female	HIV	Cocaine	34.97		Male	HIV	Cocaine	23.96		Male	HIV	Cocaine	97.5
Female	HIV	Cocaine	178.45		Female	HIV	Cocaine	319.92		Female	HIV	Cocaine	14.6		Female	HIV	Cocaine	4.89		Female	HIV	Cocaine	53.12		Female	HIV	Cocaine	158.13
Female	HIV	Cocaine	89.9		Female	HIV	Cocaine	96.84		Female	HIV	Cocaine	9.74		Female	HIV	Cocaine	8.29		Female	HIV	Cocaine	40.17		Female	HIV	Cocaine	20.17
Female	HIV	Cocaine	49.75		Male	HIV	Cocaine	46.13		Male	HIV	Cocaine	7.5		Male	HIV	Cocaine	22.57		Male	HIV	Cocaine	1.62		Male	HIV	Cocaine	107.91
Male	HIV	Cocaine	39.95		Female	HIV	Cocaine	11.52		Female	HIV	Cocaine	7.26		Female	HIV	Cocaine	9.34		Female	HIV	Cocaine	2.48		Female	HIV	Cocaine	9.02
Female	HIV	Cocaine	20.16		Female	HIV	Cocaine	283.93		Female	HIV	Cocaine	8.78		Female	HIV	Cocaine	8.82		Female	HIV	Cocaine	66.91		Female	HIV	Cocaine	16.72
					Female	HIV	Cocaine	188.87		Female	HIV	Cocaine	12.87							Female	HIV	Cocaine	27.54		Female	HIV	Cocaine	25.05
					Male	HIV	Cocaine	357.48		Male	HIV	Cocaine	16.14							Male	HIV	Cocaine	71.32		Male	HIV	Cocaine	68.67
					Female	HIV	Cocaine	121.81		Female	HIV	Cocaine	8.44							Female	HIV	Cocaine	17.76		Female	HIV	Cocaine	191.95
					Female	HIV	Cocaine	52.92		Female	HIV	Cocaine	9.62							Female	HIV	Cocaine	16.72		Female	HIV	Cocaine	41.07

## Sheet: Figure 9
Figure 9A - IFNg (human)					Figure 9B - GM-CSF (human)
Sex	Status	Drug	IFNg pg/mL		Sex	Status	Drug	GM-CSF pg/mL
Male	Sham	Saline	379.85		Male	Sham	Saline	447.57
Male	Sham	Saline	310.17		Male	Sham	Saline	1367.73
Female	Sham	Saline	37.38		Female	Sham	Saline	566.86
Female	Sham	Saline	5.67		Female	Sham	Saline	512.47
Female	Sham	Saline	99.66		Female	Sham	Saline	462.46
Female	Sham	Saline	11.01		Female	Sham	Saline	381.28
Female	Sham	Saline	23.27		Female	Sham	Saline	585.98
Female	Sham	Saline	7.83		Female	Sham	Saline	233.07
Male	Sham	Saline	513.85		Male	Sham	Saline	1276.75
Female	Sham	Cocaine	11.48		Female	Sham	Cocaine	589.81
Female	Sham	Cocaine	84.52		Female	Sham	Cocaine	436.44
Male	Sham	Cocaine	407.01		Male	Sham	Cocaine	1511.89
Female	Sham	Cocaine	363.33		Female	Sham	Cocaine	2035.54
Female	Sham	Cocaine	677.33		Female	Sham	Cocaine	1251.68
Female	Sham	Cocaine	978.99		Female	Sham	Cocaine	1465.07
Male	Sham	Cocaine	563.48		Male	Sham	Cocaine	1661.93
Female	Sham	Cocaine	1032.87		Female	Sham	Cocaine	2236.55
Female	Sham	Cocaine	932.83		Female	HIV	Saline	482.39
Female	HIV	Saline	27.07		Female	HIV	Saline	373.99
Female	HIV	Saline	28.9		Female	HIV	Saline	670.9
Female	HIV	Saline	28.29		Female	HIV	Saline	395.9
Female	HIV	Saline	85.85		Female	HIV	Saline	426.57
Female	HIV	Saline	28.59		Male	HIV	Saline	402.02
Male	HIV	Saline	74.8		Male	HIV	Saline	754.43
Male	HIV	Saline	52.84		Female	HIV	Saline	337.78
Female	HIV	Saline	21.45		Female	HIV	Saline	799.24
Female	HIV	Saline	106.07		Female	HIV	Cocaine	597.48
Female	HIV	Cocaine	48.61		Male	HIV	Cocaine	648.9
Male	HIV	Cocaine	27.75		Female	HIV	Cocaine	361.87
Female	HIV	Cocaine	16.42		Female	HIV	Cocaine	598.76
Female	HIV	Cocaine	146.58		Male	HIV	Cocaine	285.47
Male	HIV	Cocaine	21.75		Female	HIV	Cocaine	278.42
Female	HIV	Cocaine	236.7		Female	HIV	Cocaine	648.9
Female	HIV	Cocaine	37.53		Female	HIV	Cocaine	560.51
Male	HIV	Cocaine	42.93		Male	HIV	Cocaine	646.32
Female	HIV	Cocaine	25.7		Female	HIV	Cocaine	286.65
Female	HIV	Cocaine	36.84		Female	HIV	Cocaine	445.09

## Sheet: Supplemental Figure 1
Supplemental Figure 1A - CA2 (Hippocampus)					Supplemental Figure 1B - CA3 (Hippocampus)					Supplemental Figure 1C - DG (Hippocampus)					Supplemental Figure 1D - CA2 (Hippocampus)					Supplemental Figure 1E - CA3 (Hippocampus)					Supplemental Figure 1F - DG (Hippocampus)
Sex	Status	Drug	Iba1+ cells/mmSq		Sex	Status	Drug	Iba1+ cells/mmSq		Sex	Status	Drug	Iba1+ cells/mmSq		Sex	Status	Drug	% area Iba1		Sex	Status	Drug	% area Iba1		Sex	Status	Drug	% area Iba1
Female	Sham	Saline	1069.15		Female	Sham	Saline	1102.04		Female	Sham	Saline	1098.98		Female	Sham	Saline	6.878		Female	Sham	Saline	6.299		Female	Sham	Saline	5.55025
Male	Sham	Saline	1040.99		Male	Sham	Saline	869.459		Male	Sham	Saline	933.202		Male	Sham	Saline	5.706		Male	Sham	Saline	5.72383		Male	Sham	Saline	5.33967
Male	Sham	Saline	774.488		Male	Sham	Saline	776.364		Male	Sham	Saline	1044		Male	Sham	Saline	3.31867		Male	Sham	Saline	4.0295		Male	Sham	Saline	4.422
Female	Sham	Saline	694.498		Female	Sham	Saline	950.294		Female	Sham	Saline	900.883		Female	Sham	Saline	2.78667		Female	Sham	Saline	3.8865		Female	Sham	Saline	3.015
Female	Sham	Saline	1253.6		Female	Sham	Saline	794.395		Female	Sham	Saline	1234.73		Female	Sham	Saline	6.2555		Female	Sham	Saline	4.609		Female	Sham	Saline	6.84617
Male	Sham	Cocaine	910.176		Male	Sham	Cocaine	1083.15		Male	Sham	Cocaine	1181.21		Male	Sham	Cocaine	5.277		Male	Sham	Cocaine	6.12887		Male	Sham	Cocaine	7.36512
Male	Sham	Cocaine	819.148		Male	Sham	Cocaine	940.573		Male	Sham	Cocaine	1044.44		Male	Sham	Cocaine	4.84788		Male	Sham	Cocaine	5.193		Male	Sham	Cocaine	6.77325
Female	Sham	Cocaine	943.378		Female	Sham	Cocaine	939.029		Female	Sham	Cocaine	795.39		Female	Sham	Cocaine	3.68767		Female	Sham	Cocaine	4.44283		Female	Sham	Cocaine	3.75683
Female	Sham	Cocaine	613.09		Female	Sham	Cocaine	705.432		Female	Sham	Cocaine	617.437		Female	Sham	Cocaine	2.16217		Female	Sham	Cocaine	2.51717		Female	Sham	Cocaine	2.30683
Female	Sham	Cocaine	904.228		Female	Sham	Cocaine	830.805		Female	Sham	Cocaine	1062.65		Female	Sham	Cocaine	5.03083		Female	Sham	Cocaine	3.70117		Female	Sham	Cocaine	3.31967
Male	Sham	Cocaine	901.19		Male	Sham	Cocaine	907.328		Male	Sham	Cocaine	1042.48		Male	Sham	Cocaine	3.75767		Male	Sham	Cocaine	4.00117		Male	Sham	Cocaine	4.28033
Male	Sham	Cocaine	975.189		Male	Sham	Cocaine	1145.37		Male	Sham	Cocaine	1185.75		Male	Sham	Cocaine	4.60967		Male	Sham	Cocaine	5.2605		Male	Sham	Cocaine	4.54667
Male	Sham	Cocaine	1298.56		Male	Sham	Cocaine	1156.68		Male	Sham	Cocaine	1380.95		Male	Sham	Cocaine	6.56533		Male	Sham	Cocaine	6.39233		Male	Sham	Cocaine	8.88583
Female	HIV	Saline	871.753		Female	HIV	Saline	969.772		Female	HIV	Saline	1065.73		Female	HIV	Saline	4.16333		Female	HIV	Saline	4.56083		Female	HIV	Saline	4.19017
Male	HIV	Saline	795.571		Male	HIV	Saline	939.508		Male	HIV	Saline	915.264		Male	HIV	Saline	2.8445		Male	HIV	Saline	4.228		Male	HIV	Saline	3.96283
Male	HIV	Saline	815.427		Male	HIV	Saline	878.015		Male	HIV	Saline	941.164		Male	HIV	Saline	3.29767		Male	HIV	Saline	3.33667		Male	HIV	Saline	3.877
Female	HIV	Saline	777.256		Female	HIV	Saline	725.245		Female	HIV	Saline	716.007		Female	HIV	Saline	3.4476		Female	HIV	Saline	3.89617		Female	HIV	Saline	3.29067
Female	HIV	Saline	818.435		Female	HIV	Saline	799.049		Female	HIV	Saline	893.92		Female	HIV	Saline	3.60633		Female	HIV	Saline	3.87783		Female	HIV	Saline	4.19067
Male	HIV	Cocaine	1571.71		Male	HIV	Cocaine	1319.08		Male	HIV	Cocaine	1341.13		Male	HIV	Cocaine	7.01067		Male	HIV	Cocaine	6.54983		Male	HIV	Cocaine	6.58317
Male	HIV	Cocaine	1091.38		Male	HIV	Cocaine	914.065		Male	HIV	Cocaine	1215.66		Male	HIV	Cocaine	6.03033		Male	HIV	Cocaine	6.08267		Male	HIV	Cocaine	7.12733
Female	HIV	Cocaine	1009.45		Female	HIV	Cocaine	1077.39		Female	HIV	Cocaine	1015		Female	HIV	Cocaine	6.10175		Female	HIV	Cocaine	5.47525		Female	HIV	Cocaine	5.17288
Female	HIV	Cocaine	1039.65		Female	HIV	Cocaine	1039.39		Female	HIV	Cocaine	1069.12		Female	HIV	Cocaine	5.35862		Female	HIV	Cocaine	5.30488		Female	HIV	Cocaine	5.19088
Female	HIV	Cocaine	637.181		Female	HIV	Cocaine	714.126		Female	HIV	Cocaine	930.176		Female	HIV	Cocaine	2.52983		Female	HIV	Cocaine	3.03033		Female	HIV	Cocaine	3.61683
Female	HIV	Cocaine	796.068		Female	HIV	Cocaine	1018.03		Female	HIV	Cocaine	879.577		Female	HIV	Cocaine	4.42988		Female	HIV	Cocaine	4.88037		Female	HIV	Cocaine	3.23338
Female	HIV	Cocaine	916.647		Female	HIV	Cocaine	856.405		Female	HIV	Cocaine	915.614		Female	HIV	Cocaine	4.31562		Female	HIV	Cocaine	3.9075		Female	HIV	Cocaine	4.749
Male	HIV	Cocaine	912.799		Male	HIV	Cocaine	960.156		Male	HIV	Cocaine	853.188		Male	HIV	Cocaine	5.53467		Male	HIV	Cocaine	5.67533		Male	HIV	Cocaine	4.32833
Male	HIV	Cocaine	1230.62		Male	HIV	Cocaine	1073.57		Male	HIV	Cocaine	1137.91		Male	HIV	Cocaine	7.59417		Male	HIV	Cocaine	5.60533		Male	HIV	Cocaine	5.20567
Male	HIV	Cocaine	1357.63		Male	HIV	Cocaine	1166.58		Male	HIV	Cocaine	1245.06		Male	HIV	Cocaine	7.65933		Male	HIV	Cocaine	6.21617		Male	HIV	Cocaine	5.79417
Male	HIV	Cocaine	1233.92		Male	HIV	Cocaine	1007.78		Male	HIV	Cocaine	1156.15		Male	HIV	Cocaine	5.6725		Male	HIV	Cocaine	4.83233		Male	HIV	Cocaine	5.656
Male	HIV	Cocaine	803.385		Male	HIV	Cocaine	1014.14		Male	HIV	Cocaine	1015.27		Male	HIV	Cocaine	3.87317		Male	HIV	Cocaine	4.61433		Male	HIV	Cocaine	4.60167
Female	HIV	Cocaine	933.649		Female	HIV	Cocaine	970.217		Female	HIV	Cocaine	1108.27		Female	HIV	Cocaine	4.41183		Female	HIV	Cocaine	3.75567		Female	HIV	Cocaine	4.9965
